# Supplementary material for: HIV infection in patients with sexually transmitted infections in Zimbabwe – Results from the Zimbabwe STI etiology study
Source: PLoS One. 2018 Jun 11;13(6):e0198683. doi: 10.1371/journal.pone.0198683 (PMC5995434; doi:10.1371/journal.pone.0198683)
Supplement: S1 File — The study data are in the file. (CSV) [file pone.0198683.s001.csv]

condom_m	condom_o	numpart3	sexworker	stdhist	hivstatus	gender	age	ethnicity	tpduo	tprpr	hivfinal	HSV_FINAL	TP_FINAL	Diagnosis	sti2	numpart3_d	ngcombined	ctcombined	tpcombined	hivaccept	tpha
N	N	1	N	Y	U	F	24	shona	N	N	N			BV	FD	N	0	0	0	Y	N
Y		0	N	N	P	F	37	shona						BV	FD	N	0	0		N
N		1	N	Y	U	F	22	shona	N	N	N			Yeast	FD	N	1	1	0	Y	N
N		1	N	N	U	F	24	shona	N	N	P			Yeast	FD	N	0	0	0	Y	N
Y	N	1	N	Y	U	F	38	shona	N	N	N			Normal	FD	N	0	0	0	Y	N
N	N	1	N	N	U	F	27	shona	N	N	N			Normal	FD	N	0	0	0	Y	N
Y	Y	20	Y	N	N	F	34	shona						BV	FD	Y	0	0		N
N	N	1	N	N	N	F	24	shona	N	N	N			Yeast	FD	N	0	0	0	Y	N
Y	N	1	N	Y	U	F	30	shona	N	N	P			BV	FD	N	0	0	0	Y	N
N	N	1	N	N	U	F	26	shona						GC	FD	N	1	1		N
N	N	1	N		U	F	20	shona						GC	FD	N	1	0		N
N	N	1	N	N	U	F	26	shona	N	N	N			Normal	FD	N	0	0	0	Y	N
N	N	1	N	N	N	F	29	shona						Normal	FD	N	0	0		N
Y	N	1	N	N	U	F	37	shona	N	N	N			BV	FD	N	0	1	0	Y	N
N	N	1	N	N	N	F	25	shona	N	N	N			Yeast	FD	N	0	0	0	Y	N
N	N	1	N	N	U	F	30	shona						Normal	FD	N	0	0		N
N	N	1	N	N	U	F	36	shona	N	N	N	0	0		GUDF	N	0	0	0	Y	N
Y	Y	35	Y	N	P	F	23	shona	P	P	P	0	1		GUDF	Y	0	0	1	Y	P
N	N	1	N	N	U	F	37	other	P	P	P	0	0		GUDF	N	1	1	1	Y	N
N		1	N	N	U	F	26	shona	N	N	N	0	0		GUDF	N	0	1	0	Y	N
N	N	1	N	Y	U	F	30	shona	N	N	N	0	0		GUDF	N	0	1	0	Y	N
N	N	1	N	Y	N	F	34	shona	N	N	N	0	0		GUDF	N	0	0	0	Y	N
N		1	N	N	P	F	47	shona	N	N	P	0	0		GUDF	N	0	0	0	Y	N
N	N	1	N	N	U	F	19	shona	N	N	N	1	0		GUDF	N	0	0	0	Y	N
N	N	0	N	Y	P	F	34	shona	N	N	P	0	0		GUDF	N	0	0	0	Y	N
N		1	N	N	N	F	20	other	N	N	N	0	0		GUDF	N	0	0	0	Y	N
N		0	N		N	M	27	ndebele	N	N	P				MD	N	1	0	0	Y	N
N	N	2	Y	N	N	M	35	shona							MD	Y	0	0		N
N		0	N		U	M	26	ndebele	N	N	N				MD	N	0	0	0	Y	N
N		1	N		U	M	24	other	N	N	N				MD	N	0	0	0	Y	N
Y		1	N	Y	U	M	35	other	N	N	N				MD	N	1	1	0	Y	N
N	N	1	N	N	N	M	29	ndebele							MD	N	1	1		N
N	N	2	Y	N	U	M	30	shona							MD	Y	1	0		N
N	N	2	N	N	U	M	21	ndebele	N	N	N				MD	Y	1	1	0	Y	N
N	N	1	N	Y	P	M	46	other							MD	N	1	0		N
N	Y	1	N	Y	P	M	34	shona	N	N	P				MD	N	0	0	0	Y	N
N	N	2	Y	Y	N	M	27	shona	N	N	N				MD	Y	1	0	0	Y	N
N	N	1	N	N	U	M	21	shona							MD	N	1	0		N
N	N	3	Y	Y	U	M	26	shona	N	N	N				MD	Y	1	0	0	Y	N
N	N	2	Y	Y	N	M	38	shona	N	N	N				MD	Y	0	0	0	Y	N
N	N	1	Y	N	N	M	28	ndebele	N	N	P				MD	N	1	0	0	Y	N
N	N	1	N	N	P	M	33	ndebele	N	N	N				MD	N	0	0	0	Y	N
Y	N	1	N	Y	P	M	56	shona	N	N	P				MD	N	0	0	0	Y	N
N	N	1	N	N	U	M	21	ndebele							MD	N	1	1		N
N	N	2	Y	N	U	M	24	ndebele	N	N	N				MD	Y	0	0	0	Y	N
N	N	2	Y	Y	P	M	33	shona	N	N	P				MD	Y	0	0	0	Y	N
N	N	1	Y	N	N	M	27	ndebele	N	N	N	0	0		GUDM	N	0	0	0	Y	N
Y	N	2	N	N	U	M	29	shona	N	P	P	0	0		GUDM	Y	0	0	1	Y	P
N	N	1	N	N	N	M	22	ndebele	N	N	N	0	0		GUDM	N	0	0	0	Y	N
N	N	1	N	N	U	M	18	ndebele	N	N	N	0	0		GUDM	N	0	0	0	Y	N
Y	Y	10	Y	N	U	M	21	ndebele	N	N	N	0	0		GUDM	Y	0	1	0	Y	N
N	N	1	N	Y	N	M	46	shona	N	N	N	1	0		GUDM	N	0	0	0	Y	N
	N	1	Y	N	U	M	19	ndebele	P	P	N	0	0		GUDM	N	0	0	1	Y	P
N	Y	1	Y		P	M	34	other	N	N	P	1	0		GUDM	N	0	0	0	Y	N
N	N	1	N		N	M	28	shona	N	N	N	0	0		GUDM	N	0	1	0	Y	N
N	Y	1	N	Y	P	F	29	shona						Normal	FD	N	0	0		N
N	N	1	N	N	P	F	23	other	P	N	P			BV	FD	N	0	1	1	Y	P
N	Y	1	N	N	P	F	19	other	N	N	P			GC	FD	N	1	1	0	Y	N
Y	N	1	N	N	U	F	19	shona	N	N	N			Normal	FD	N	0	0	0	Y	N
Y	Y	25	Y	N	P	F	25	shona							FD	Y	0	0		N
N	N	1	N	N	U	F	28	shona						Normal	FD	N	0	1		N
N	N	1	N	Y	N	F	37	shona	N	N	N			BV	FD	N	0	0	0	Y	N
Y	N	1	N	N	U	F	21	shona	N	N	N			Normal	FD	N	0	0	0	Y	N
Y	Y	5	Y	Y	P	F	24	shona	N	N	P			GC	FD	Y	1	0	0	Y	N
Y	N	1	N	Y	U	F	21	shona	N	N	N			Normal	FD	N	0	1	0	Y	N
N	N	1	N	N	N	F	23	shona						Normal	FD	N	1	0		N
Y	Y	2	N	N	N	F	18	ndebele						Normal	FD	Y	0	1		N
Y	Y	1	N	Y	P	F	24	shona	N	N	P			Normal	FD	N	1	0	0	Y	P
Y	N	1	N	N	P	F	40	shona						BV	FD	N	1	0		N
N	N	1	N	N	P	F	28	shona						GC	FD	N	1	1		N
N	N	1	N	N	U	F	24	shona	N	N	N			Normal	FD	N	0	0	0	Y	N
N	N	1	N	N	U	F	30	shona	N	N	N				FD	N	0	0	0	Y	N
Y	Y	1	N	N	N	F	36	ndebele	N	N	N			Normal	FD	N	1	0	0	Y	N
N	N	1	N	N	P	F	30	ndebele	N	N	N			GC	FD	N	1	0	0	Y	N
N	N	1	N	N	P	F	37	shona						GC	FD	N	1	0		N
N	N	1	N	Y	P	F	27	shona	N	N	P			Yeast	FD	N	0	0	0	Y	N
Y	N	0	N	N	U	F	20	other	N	N	N			Yeast	FD	N	0	0	0	Y	N
N	N	1	N	N	U	F	21	shona	N	N	N			Normal	FD	N	1	1	0	Y	N
N	Y	3	Y	N	N	F	26	shona	N	N	N			BV	FD	Y	0	1	0	Y	N
N	N	1	N	N	U	F	21	shona	N	N	P			Yeast	FD	N	0	0	0	Y	N
N	N	1	N	N	N	F	24	shona	N	N				Normal	FD	N	0	0	0	N	N
Y	N	1	N	N	N	F	29	shona	N	N	N			GC	FD	N	1	0	0	Y	N
N	Y	25	Y	N	N	F	22	shona	N	N	N			Normal	FD	Y	0	1	0	Y	N
N	Y	10	Y	Y	P	F	35	shona	P	N	P			Normal	FD	Y	0	0	1	Y	P
Y	Y	1	N	Y	P	F	33	shona	P	P	P			Normal	FD	N	0	0	1	Y	N
N	N	1	N	N	P	F	25	shona						Normal	FD	N	0	0		N
N	N	1	N	N	U	F	31	shona	N	N	N			Normal	FD	N	0	0	0	Y	N
N	N	1	N	N	P	F	25	shona						Yeast	FD	N	0	0		N
N	Y	1	N	N	P	F	33	shona	N	N	P			BV	FD	N	0	0	0	Y	N
N	N	0	N	N	N	F	26	other	N	N	N			BV	FD	N	0	0	0	Y	N
Y	Y	0	N	N	P	F	27	other						Normal	FD	N	0	0		N
Y	N	1	N	N	P	F	27	shona						BV	FD	N	1	0		N
N	Y	1	N	N	N	F	18	shona	N	N	N			Normal	FD	N	1	1	0	Y	N
Y	Y	50	Y	N	U	F	25	shona						Normal	FD	Y	1	0		N
Y	N	1	N	Y	N	F	26	other	N	N	N			Normal	FD	N	0	0	0	Y	N
N	N	1	N	Y	U	F	33	shona						Normal	FD	N	0	0		N
Y	N	1	N	N	N	F	20	other						GC	FD	N	1	0		N
N	N	1	N	N	U	F	25	ndebele	N	N	P			BV	FD	N	1	1	0	Y	N
N	N	1	N	N	P	F	26	ndebele	N	N	P			Normal	FD	N	0	0	0	Y	N
N	Y	25	Y	Y	P	F	32	shona						Yeast	FD	Y	1	0		N
Y	N	1	N	Y	U	F	20	shona	N	N	N			Normal	FD	N	0	0	0	Y	N
Y	Y	40	Y	N	P	F	37	shona	N	N	P			BV	FD	Y	0	0	0	Y	N
N	Y	1	N	N	U	F	35	ndebele	P	N	N			Normal	FD	N	0	0	1	Y	P
N	Y	1	N	Y	P	F	21	shona						BV	FD	N	0	0		N
N	N	1	N	N	P	F	27	shona	N	N	P			Normal	FD	N	0	0	0	Y	N
Y	Y	1	N	N	U	F	29	shona	N	N	N			Normal	FD	N	0	0	0	Y	N
N	N	1	N	N	U	F	25	shona	N	N	N			Normal	FD	N	0	0	0	Y	N
N	N	1	N	N	U	F	36	other	P	N	N			BV	FD	N	0	0	1	Y	P
N	Y	1	N	N	U	F	24	shona	N	N	P			BV	FD	N	0	1	0	Y	N
Y	Y	20	Y	N	N	F	19	shona	P	P	N			BV	FD	Y	1	0	1	Y	P
N	Y	1	N	N	P	F	34	shona	N	N	P			GC	FD	N	1	0	0	Y	N
Y	Y	20	Y	N	U	F	31	shona	P	N	P			Normal	FD	Y	1	0	1	Y	N
Y	Y	1	N	N	P	F	46	shona	N	N	P			Normal	FD	N	0	0	0	Y	N
N	Y	1	N	Y	P	F	26	other	N	N	P			Normal	FD	N	0	0	0	Y	N
N	N	1	N	N	U	F	24	shona				0	0		GUDF	N	0	0		N
Y	Y	1	N	N	P	F	24	shona	P	N	P	1	1		GUDF	N	0	1	1	Y	P
N	N	1	N	N	U	F	26	shona	N	N	N	0	0		GUDF	N	1	1	0	Y	P
N	N	1	N	N	U	F	24	other	N	N	P	1	0		GUDF	N	1	0	0	Y	N
N	N	1	N	N	N	F	25	other	N	N	N	1	0		GUDF	N	0	0	0	Y	N
N	N	1	N	Y	U	F	26	shona	N	N	N	0	0		GUDF	N	0	0	0	Y	N
N	Y	1	N	N	U	F	19	shona	N	N	P	0	0		GUDF	N	1	0	0	Y	N
N	Y	2	N	Y	P	F	24	shona	P	P	P	1	0		GUDF	Y	0	0	1	Y	P
N	N	2	N	N	U	F	24	shona	N	N	N	1	0		GUDF	Y	0	0	0	Y	N
Y	Y	1	N	Y	P	F	41	shona				1	0		GUDF	N	0	0		N
N	N	1	N	Y	P	F	31	shona	N	N	P	1	0		GUDF	N	1	0	0	Y	N
N	N	1	N	Y	N	F	35	other	N	N	P	1	0		GUDF	N	0	0	0	Y	N
N	Y	1	N	N	P	F	37	shona	N	N	P	1	0		GUDF	N	0	0	0	Y	N
Y	Y	1	N	Y	P	F	32	shona	N	N	P	1	0		GUDF	N	0	0	0	Y	N
N	Y	20	Y	Y	P	F	26	shona	N	P	P	1	1		GUDF	Y	1	0	1	Y	P
N	N	1	N	N	P	F	32	shona	N	N	P	0	0		GUDF	N	0	0	0	Y	N
Y	N	1	N	Y	P	F	35	shona	N	N	P	0	0		GUDF	N	0	0	0	Y	N
N	N	1	N	N	U	F	20	shona	N	N	P	1	0		GUDF	N	0	0	0	Y	N
N	Y	30	Y	N	P	F	25	shona	N	N	P	0	1		GUDF	Y	0	1	0	Y	P
N	N	1	N	N	U	F	23	shona	N	N	N	0	0		GUDF	N	0	0	0	Y	N
Y	Y	3	N	N	P	F	30	ndebele				0	0		GUDF	Y	0	0		N
Y	Y	25	Y	Y	P	F	25	shona	N	N	P	1	0		GUDF	Y	1	0	0	Y	P
Y	N	3	N	Y	U	F	21	shona				0	0		GUDF	Y	0	0		N
Y	Y	1	N	Y	U	F	34	shona	N	N	N	0	0		GUDF	N	0	0	0	Y	N
Y	Y	1	N	N	P	F	19	shona	P	P	P	1	1		GUDF	N	1	0	1	Y	P
N	Y	1	N	Y	P	F	31	shona	N	P	P	0	0		GUDF	N	0	0	1	Y	N
Y	Y	2	N	N	P	F	30	ndebele				0	0		GUDF	Y	0	0		N
N	N	1	N	N	U	M	32	other							MD	N	1	0		N
Y	Y	5	Y	N	U	M	29	shona	N	N	N				MD	Y	1	0	0	Y	N
N	Y	2	N	N	U	M	23	ndebele	N	N	N				MD	Y	1	0	0	Y	N
Y	Y	3	N	N	U	M	32	shona	N	N	N				MD	Y	0	0	0	Y	N
N	N	1	N	N	U	M	22	ndebele	N	N	P				MD	N	1	0	0	Y	N
N	Y	5	Y	Y	P	M	20	ndebele	N	N	P				MD	Y	1	0	0	Y	N
N	Y	1	N	Y	N	M	32	shona	N	N	N				MD	N	0	1	0	Y	N
N	N	1	N	Y	P	M	35	ndebele							MD	N	1	0		N
N	Y	1	N	N	N	M	34	shona	N	N	N				MD	N	1	0	0	Y	N
N	Y	3	Y	N	N	M	24	other							MD	Y	0	0		N
N	Y	2	N	N	U	M	25	shona	N	N	N				MD	Y	1	0	0	Y	N
N	Y	2	N	N	U	M	37	shona							MD	Y	1	1		N
Y	Y	1	N	N	U	M	22	ndebele	N	N	N				MD	N	0	1	0	Y	N
N	Y	3	Y	Y	U	M	40	shona	N	N	N				MD	Y	0	0	0	Y	N
N	N	2	N	Y	U	M	33	shona							MD	Y	0	1		N
N	Y	1	Y	N	N	M	29	other	N	N	N				MD	N	1	0	0	Y	N
N	Y	3	N	Y	N	M	39	shona	N	N	N				MD	Y	1	1	0	Y	N
N	N	2	N	N	U	M	33	other	N	N	N				MD	Y	1	1	0	Y	N
N	N	1	N	Y	N	M	35	other	N	N	P				MD	N	1	0	0	Y	P
N	N	2	N	N	N	M	24	shona							MD	Y	1	0		N
N	N	2	N	N	N	M	35	shona							MD	Y	1	0		N
N	N	2	N	Y	N	M	43	shona							MD	Y	1	0		N
N	N	2	N	Y	P	M	29	shona	N	N	P				MD	Y	1	1	0	Y	N
N	N	1	N	N	N	M	23	shona							MD	N	1	0		N
N	N	1	N	N	N	M	23	ndebele	N	N	N				MD	N	1	1	0	Y	N
N	N	2	N	Y	U	M	30	shona							MD	Y	0	0		N
N	N	3	N	Y	U	M	23	other							MD	Y	1	1		N
N	Y	1	N	N	N	M	23	ndebele							MD	N	1	1		N
Y	N	1	N	N	N	M	26	ndebele	N	N	N				MD	N	1	1	0	Y	N
N	Y	2	N	N	N	M	33	shona							MD	Y	1	0		N
N	N	2	N	Y	U	M	43	other							MD	Y	1	0		N
N	N	1	N	N	U	M	40	shona	N	N	N				MD	N	0	0	0	Y	N
N	Y	2	N	Y	P	M	26	other	N	N	P				MD	Y	1	0	0	Y	N
N	N	1	N	Y	U	M	24	shona	N	N	N				MD	N	1	0	0	Y	N
N	Y	3	N	Y	N	M	29	other	N	N	N				MD	Y	1	1	0	Y	N
N	N	2	N	N	N	M	31	shona	N	N	N				MD	Y	1	0	0	Y	N
N	N	2	N	Y	N	M	32	shona							MD	Y	1	0		N
N	N	2	N	Y	N	M	29	shona							MD	Y	1	0		N
N	Y	1	N	N	N	M	26	other							MD	N	1	0		N
N	N	9	Y	N	N	M	27	ndebele							MD	Y	1	1		N
N	Y	2	N	N	P	M	49	shona							MD	Y	1	0		N
N	N	2	Y	Y	U	M	30	shona	N	N	N				MD	Y	1	1	0	Y	N
N	N	4	N	N	U	M	19	ndebele							MD	Y	1	0		N
N	Y	1	N	N	N	M	20	ndebele	N	N	N				MD	N	1	0	0	Y	N
N	N	1	N	Y	U	M	24	shona							MD	N	1	1		N
N	N	1	N	N	N	M	26	ndebele							MD	N	1	0		N
N	N	1	N	N	N	M	27	shona							MD	N	1	0		N
N	N	2	N	N	N	M	23	shona							MD	Y	1	0		N
N	Y	1	N	N	N	M	20	ndebele							MD	N	1	0		N
N	Y	2	N	N	N	M	26	shona							MD	Y	1	0		N
Y	Y	1	N	Y	P	M	27	shona							MD	N	1	0		N
N	Y	1	N	N	U	M	26	other	N	N	P				MD	N	1	1	0	Y	N
N	Y	1	N	Y	N	M	29	shona	N	N	N				MD	N	1	0	0	Y	N
N	Y	2	N	N	P	M	34	shona	N	N	P				MD	Y	1	1	0	Y	N
N	Y	2	N	N	U	M	25	shona							MD	Y	1	0		N
N	Y	1	N	N	U	M	29	shona							MD	N	1	0		N
N	Y	1	N	N	N	M	20	ndebele	N	N	N				MD	N	1	0	0	Y	N
N	Y	3	N	Y	U	M	44	other	N	N	N				MD	Y	1	0	0	Y	N
N	N	1	N	Y	P	M	29	shona				0	0		GUDM	N	0	0		N
N	Y	2	N	Y	U	M	32	shona	N	N	N	1	0		GUDM	Y	0	0	0	Y	N
N	N	3	N	Y	U	M	21	shona	P	P	P	1	1		GUDM	Y	0	0	1	Y	P
N	Y	1	N	N	N	M	25	shona	N	P		1	0		GUDM	N	0	0	1	N	N
N	N	3	N	Y	P	M	35	shona	N	N	P	1	1		GUDM	Y	1	0	0	Y	N
N	Y	1	N	Y	P	M	32	other				0	1		GUDM	N	0	0		N
Y	Y	1	N	N	P	M	33	other	N	N	P	0	0		GUDM	N	0	0	0	Y	N
N	N	4	N	Y	U	M	20	ndebele	N	N	P	0	0		GUDM	Y	0	0	0	Y	N
N	Y	5	N	N	P	M	36	shona	N	N	N	1	0		GUDM	Y	0	0	0	Y	N
Y	N	1	N	N	N	M	25	shona	N	N	N	0	1		GUDM	N	1	0	0	Y	N
N	N	1	N	N	U	M	23	ndebele	N	N	P	1	0		GUDM	N	0	0	0	Y	N
Y	N	2	N	Y	P	M	28	other	N	N	P	1	0		GUDM	Y	0	0	0	Y	N
N	N	1	N	N	P	M	28	other	N	N	P	1	0		GUDM	N	0	0	0	Y	N
Y	N	4	Y	Y	U	M	30	other	N	N	N	0	0		GUDM	Y	0	0	0	Y	P
N	N	1	N	Y	N	M	21	shona	N	N	N	0	0		GUDM	N	0	0	0	Y	N
N	N	1	N	Y	U	M	34	other	N	N	P	0	0		GUDM	N	1	1	0	Y	N
N	Y	1	N	N	U	M	29	other	N	N	N	0	0		GUDM	N	0	0	0	Y	N
N	Y	1	N	Y	N	M	31	other	N	N	N	1	0		GUDM	N	0	0	0	Y	N
N	Y	1	N	N	P	M	36	shona				0	0		GUDM	N	0	0		N
N	Y	1	N	N	N	M	22	ndebele				0	1		GUDM	N	0	0		N
N	N	2	N	N	U	M	23	shona	N	P	N	0	1		GUDM	Y	0	0	1	Y	N
Y	N	1	N	Y	U	M	36	shona	N	P	P	0	0		GUDM	N	0	0	1	Y	N
N	N	1	N	N	N	F	18	shona						Normal	FD	N	0	0		N
N	N	1	N	N	U	F	40	shona						Yeast	FD	N	0	0		N
N	N	1	N	N	U	F	34	shona						Normal	FD	N	0	0		N
N	N	1	N	N	N	F	34	shona	N	N	N	0	0		GUDF	N	0	0	0	Y	N
N	N	1	N	N	P	F	27	shona				1	0		GUDF	N	0	0		N
N	N	1	N	N	N	F	38	shona				0	0		GUDF	N	0	0		N
N	N	0	N	Y	U	F	27	shona	N	N	N	0	0		GUDF	N	0	0	0	Y	N
N	N	2	N	N	U	M	25	shona							MD	Y	1	0		N
N	N	3	N	N	N	M	24	shona							MD	Y	1	0		N
Y	Y	1	N	N	N	M	41	shona							MD	N	1	0		N
N	N	1	N	N	P	M	49	shona	N	N	P	1	0		GUDM	N	0	0	0	Y	N
N	Y	1	N	N	U	F	18	ndebele	N	N	N			BV	FD	N	0	0	0	Y	N
Y	Y	1	N		N	F	24	ndebele	N	N	N			GC	FD	N	1	0	0	Y	N
N	N	1	N	N	U	F	32	shona	P	P	P			GC	FD	N	1	1	1	Y	P
Y	N	1	N	N	U	F	29	ndebele	P	P	P			Normal	FD	N	1	0	1	Y	P
N	N	1	N	Y	P	F	19	ndebele	N	N	N			Normal	FD	N	1	1	0	Y	N
Y	N	1	N	N	N	F	20	ndebele	P	P	P			Normal	FD	N	0	0	1	Y	P
N	N	1	N	Y	U	F	23	ndebele	N	N	N			Yeast	FD	N	0	0	0	Y	N
N	Y	1	N	Y	U	F	29	ndebele	N	N	N			Normal	FD	N	0	0	0	Y	N
N	N	1	N	Y	N	F	24	shona	N	N	N			Yeast	FD	N	0	0	0	Y	N
N	N	1	N	N	U	F	24	ndebele	N	P	N			Normal	FD	N	0	0	1	Y	N
N	N	1	N	N	U	F	36	shona	N	N	N			Normal	FD	N	0	0	0	Y	N
N	N	1	N	N	N	F	23	ndebele	N	N	N			GC	FD	N	1	1	0	Y	N
N	N	1	N	N	P	F	30	ndebele	N	N	P			Yeast	FD	N	0	0	0	Y	N
Y	Y	1	N	Y	P	F	28	other	P	P	P			Yeast	FD	N	1	0	1	Y	P
N	N	1	N	N	U	F	25	ndebele	P	N	N			Normal	FD	N	1	1	1	Y	P
N	Y	1	N	N	P	F	43	ndebele	P	N	P			Normal	FD	N	1	0	1	Y	P
N	N	70	Y	Y	P	F	28	shona						BV	FD	Y	1	1		N
Y	N	2	N	Y	U	F	23	ndebele	N	N	N			BV	FD	Y	0	0	0	Y	N
N	Y	1	N	N	N	F	21	ndebele	N	N	N			BV	FD	N	1	0	0	Y	N
Y	Y	0	N	N	P	F	23	other	N	N	P	1	0		GUDF	N	0	0	0	Y	N
N	N	1	N	Y	P	F	23	ndebele	P	N	P	0	1		GUDF	N	0	0	1	Y	P
Y	N	1	N	N	U	F	26	ndebele	P	P	N	0	1		GUDF	N	1	1	1	Y	P
N	N	1	N	N	U	F	18	ndebele	N	N	P	0	0		GUDF	N	1	1	0	Y	N
Y	Y	5	Y	Y	P	F	33	other	P	N	P	1	0		GUDF	Y	0	0	1	Y	P
Y	Y	10	Y	Y	P	F	33	ndebele	N	N	P	1	0		GUDF	Y	1	0	0	Y	N
Y	N	1	N	N	U	F	23	shona	N	N	N	1	0		GUDF	N	0	0	0	Y	N
Y	Y	60	Y	Y	P	F	30	ndebele	N	N	P	1	0		GUDF	Y	0	0	0	Y	N
Y	Y	5	Y	Y	P	F	20	ndebele	P	P	N	0	0		GUDF	Y	0	0	1	Y	P
Y	Y	1	N	Y	P	F	31	ndebele	N	N	P	1	0		GUDF	N	1	0	0	Y	N
N	N	1	N	N	N	F	50	other	N	N	N	1	0		GUDF	N	0	0	0	Y	N
N	N	1	N	N	N	F	21	other	N	N	N	0	0		GUDF	N	0	0	0	Y	P
N	N	1	N	N	U	F	23	shona	N	N	N	0	0		GUDF	N	0	0	0	Y	P
N	N	1	N	N	U	F	20	shona	N	N	N	1	0		GUDF	N	0	0	0	Y	P
N	Y	10	Y	Y	P	F	23	other	N	N	P	1	0		GUDF	Y	0	1	0	Y	N
Y	Y	3	N	Y	U	F	31	ndebele	N	N	N	1	0		GUDF	Y	0	0	0	Y	N
N	Y	3	N	Y	U	F	26	ndebele	N	N	P	0	0		GUDF	Y	0	0	0	Y	N
N	Y	2	N	N	N	M	29	shona	N	N	P				MD	Y	1	0	0	Y	N
Y	N	1	N	N	U	M	20	ndebele	N	P	N				MD	N	1	1	1	Y	N
N	Y	1	N	N	N	M	24	ndebele	N	N	N				MD	N	1	1	0	Y	N
N	N	1	N	N	U	M	19	ndebele	N	N	N				MD	N	1	0	0	Y	N
N	N	2	N	Y	P	M	43	shona	N	N	P				MD	Y	0	0	0	Y	N
N	Y	1	N	N	U	M	33	other	N	N	P				MD	N	1	1	0	Y	N
N	Y	1	N	Y	N	M	24	ndebele	N	N	N				MD	N	1	0	0	Y	N
N	Y	1	N	N	U	M	39	shona	N	N	P				MD	N	1	0	0	Y	N
N	N	1	N	N	U	M	34	shona	N	N	P				MD	N	1	1	0	Y	P
Y	N	1	N	Y	N	M	55	shona	N	N	N				MD	N	0	0	0	Y	N
N	N	5	N	Y	U	M	30	other	P	N	P				MD	Y	1	1	1	Y	N
Y	Y	1	N	Y	U	M	33	shona	N	N	N				MD	N	1	1	0	Y	N
N	N	3	N	Y	U	M	30	shona	N	N	N				MD	Y	1	1	0	Y	N
N		1	N	Y	U	M	33	shona	N	N	N				MD	N	1	0	0	Y	N
N	Y	1	N	Y	U	M	27	ndebele	N	N	N				MD	N	0	0	0	Y	N
N	N	1	N	N	P	M	21	ndebele	N	N	N				MD	N	1	0	0	Y	N
N	N	1	N	Y	N	M	23	ndebele							MD	N	1	0		N
N	N	3	N	Y	P	M	42	shona	N	N	P				MD	Y	1	0	0	Y	N
Y	Y	5	N	Y	U	M	32	other	N	N	P				MD	Y	1	0	0	Y	N
Y	Y	1	N	N	N	M	24	ndebele	N	N	N				MD	N	0	0	0	Y	N
N	Y	2	N	N	P	M	29	shona	N	N	N				MD	Y	1	1	0	Y	N
N	Y	5	Y	N	N	M	21	ndebele	N	N	N				MD	Y	1	0	0	Y	N
Y	Y	1	N	N	P	M	39	shona	P	N	N				MD	N	1	0	1	Y	N
N	N	1	N	N	U	M	23	other	N	N	N				MD	N	1	1	0	Y	N
N	Y	3	Y	Y	U	M	29	shona	N	N	N				MD	Y	0	0	0	Y	N
N	Y	3	N	N	U	M	20	ndebele	N	N	N				MD	Y	1	1	0	Y	N
N	Y	2	N	N	U	M	37	shona	N	N	N				MD	Y	1	1	0	Y	N
N	Y	1	N	Y	N	M	23	other	N	N	N				MD	N	1	1	0	Y	N
N	Y	3	Y	N	P	M	25	ndebele	N	N	N				MD	Y	1	0	0	Y	N
N	Y	1	N	Y	N	M	22	ndebele	N	N	N				MD	N	0	0	0	Y	N
N	Y	2	N	N	U	M	32	shona	N	N	N				MD	Y	1	0	0	Y	N
N	Y	2	N	N	U	M	38	shona							MD	Y	1	0		N
N	Y	1	N	Y	N	M	23	ndebele	N	N	N				MD	N	0	1	0	Y	N
N	Y	2	N	N	U	M	29	other	N	N	P				MD	Y	1	1	0	Y	N
N	Y	1	N	Y	P	M	38	other	N	N	P				MD	N	1	0	0	Y	N
N	N	1	N	N	U	M	27	ndebele	P	N	N				MD	N	0	1	1	Y	N
N	N	1	N	N	U	M	19	ndebele	N	N	N				MD	N	1	1	0	Y	N
N	N	2	N	Y	U	M	30	ndebele							MD	Y	1	0		N
N	N	2	N	N	P	M	36	shona							MD	Y	1	0		N
N	Y	2	N	N	U	M	26	other	P	N	P				MD	Y	1	1	1	Y	P
N	N	2	N	N	U	M	23	shona	N	N	N				MD	Y	1	1	0	Y	N
N	Y	2	N	Y	U	M	27	shona	N	N	N				MD	Y	1	1	0	Y	N
N	Y	2	N	Y	N	M	20	other	N	N	N				MD	Y	1	0	0	Y	N
N	Y	2	N	Y	P	M	23	ndebele	N	N	N				MD	Y	1	0	0	Y	N
N	Y	1	N	N	P	M	22	ndebele	N	N	P	1	0		GUDM	N	1	1	0	Y	N
Y	Y	1	N	N	P	M	28	shona	N	P	N	1	1		GUDM	N	1	0	1	Y	N
N	Y	1	N	N	U	M	25	ndebele	N	N	N	1	0		GUDM	N	0	0	0	Y	N
N	N	1	N	N	U	M	23	other	N	N	P	1	0		GUDM	N	0	0	0	Y	N
N	N	2	Y	Y	U	M	28	shona	N	N	P	1	0		GUDM	Y	1	1	0	Y	N
N	N	2	N	Y	U	M	28	shona	P	P	N	0	0		GUDM	Y	0	0	1	Y	P
N	N	1	N	Y	P	M	41	other	N	N	P	0	0		GUDM	N	0	0	0	Y	N
N	N	2	N	Y	U	M	30	ndebele	N	N	N	0	1		GUDM	Y	1	0	0	Y	P
N	N	1	N	N	P	M	20	other	N	N	N	0	1		GUDM	N	0	1	0	Y	P
Y	Y	3	N	Y	U	M	35	other	P	N	N	0	0		GUDM	Y	0	0	1	Y	N
N	Y	3	N	N	U	M	23	ndebele	N	N	P	1	0		GUDM	Y	0	0	0	Y	N
Y	Y	1	N	Y	U	M	40	shona	N	N	N	0	0		GUDM	N	0	0	0	Y	N
N	Y	1	N	Y	U	M	31	shona	N	N	N	0	0		GUDM	N	0	1	0	Y	N
N	Y	1	N		N	M	19	ndebele	N	N	N	1	0		GUDM	N	0	0	0	Y	N
N	Y	2	N	N	N	M	43	shona	N	N	P	1	0		GUDM	Y	0	0	0	Y	N
N	Y	1	N	N	N	M	22	ndebele	N	P	N	0	1		GUDM	N	1	0	1	Y	P
N	N	2	N	N	P	M	23	ndebele	P	P	N	0	1		GUDM	Y	1	1	1	Y	P
N	N	3	Y	Y	N	M	35	shona	N	N	N	0	0		GUDM	Y	0	0	0	Y	N
Y	Y	3	N	N	U	M	23	shona	N	N	N	0	1		GUDM	Y	0	0	0	Y	N
Y	Y	1	N	Y	P	M	32	ndebele	P	P	P	0	1		GUDM	N	1	0	1	Y	P
N	Y	2	N	N	U	M	27	ndebele	N	N	N	1	0		GUDM	Y	1	0	0	Y	N
Y	N	1	N	Y	P	M	30	shona	N	N	P	0	0		GUDM	N	0	0	0	Y	N
N	N	1	N	N	U	M	34	shona	P	P	P	0	0		GUDM	N	1	1	1	Y	P
N	Y	1	N	Y	P	M	36	ndebele	P	P	P	0	1		GUDM	N	1	0	1	Y	N
N	Y	1	N	Y	U	M	27	other	P	P	N	0	0		GUDM	N	0	0	1	Y	N
N	N	3	N	N	N	M	22	ndebele	N	N	N	1	0		GUDM	Y	0	0	0	Y	N
N		1	N	N	U	F	26	shona	N	N	N			Normal	FD	N	0	0	0	Y	N
N		1	N		N	F	21	ndebele	N	N	N			BV	FD	N	0	0	0	Y	N
N		1	N	N	N	F	22	shona	N	N	N			Yeast	FD	N	0	0	0	Y	N
N		1	N	N	U	F	17	shona	N	N	N			Yeast	FD	N	0	0	0	Y	N
N		3	Y	Y	P	F	25	shona	N	N	N			BV	FD	Y	0	1	0	Y	N
Y		1	N	Y	P	F	18	shona	N	N	P			Normal	FD	N	1	0	0	Y	N
N		1	N	N	N	F	26	shona						BV	FD	N	0	0		N
N	N	1	N	Y	U	F	23	shona	N	N	P			BV	FD	N	1	0	0	Y	N
N	N	1	N	N	U	F	23	shona	N	N	N			BV	FD	N	0	0	0	Y	N
N	Y	1	N	N	N	F	22	shona	P	N	N			Normal	FD	N	0	0	1	Y	P
N		1	N	Y	N	F	21	ndebele	P	P	N			Normal	FD	N	0	1	1	Y	P
N		1	N	N	U	F	25	shona	N	N	N			Yeast	FD	N	0	0	0	Y	N
Y		1	N	Y	P	F	33	other	N	N	P			Yeast	FD	N	0	0	0	Y	N
N	N	1	N	N	N	F	31	shona						Yeast	FD	N	0	0		N
Y	Y	1	N	Y	N	F	30	shona	N	N	N			BV	FD	N	0	0	0	Y	N
N		1	N	Y	U	F	26	shona	N	N	N			Normal	FD	N	0	0	0	Y	N
N		1	N	N	N	F	19	shona	N	N	N			BV	FD	N	0	0	0	Y	N
Y		1	N	N	U	F	23	shona	N	N	P			BV	FD	N	0	0	0	Y	N
Y		1	N	N	U	F	35	shona	N	N	P			Yeast	FD	N	0	0	0	Y	N
N		1	N	N	U	F	25	shona	N	N	N			Normal	FD	N	1	0	0	Y	N
Y	Y	0	N	N	P	F	31	shona	N	N	P			Normal	FD	N	0	0	0	Y	N
N	N	1	Y	Y	N	F	22	shona	P	P	P			Normal	FD	N	1	1	1	Y	P
N	N	1	N	Y	U	F	25	shona	N	N	N			BV	FD	N	0	1	0	Y	N
N	N	1	N	Y	P	F	32	shona						Yeast	FD	N	1	0		N
N		1	N	N	P	F	31	shona	N	N	P			Yeast	FD	N	0	0	0	Y	N
N	N	1	N	N	N	F	28	shona	N	N	N			Yeast	FD	N	0	0	0	Y	N
N	N	1	N	N	N	F	19	shona						Yeast	FD	N	0	0		N
N		1	N	N	N	F	21	shona						BV	FD	N	0	0		N
Y	N	1	N	Y	P	F	39	shona						Yeast	FD	N	0	0		N
N	N	1	N	N	U	F	29	shona	N	N	N			BV	FD	N	0	0	0	Y	N
N		1	N	N	P	F	36	shona	N	N	P			BV	FD	N	0	0	0	Y	N
N	N	1	Y	Y	U	F	42	shona	N	N	N			Normal	FD	N	1	0	0	Y	N
N	N	1	N	N	P	F	34	shona	N	N	P			Normal	FD	N	0	0	0	Y	N
N	N	1	N	N	P	F	30	shona	N	N	P			BV	FD	N	0	0	0	Y	N
N		1	N	N	U	F	45	shona	N	N	N			Normal	FD	N	0	0	0	Y	N
Y		1	N	N	U	F	32	shona						Yeast	FD	N	0	0		N
N		1	N	N	U	F	24	shona	N	N	N			Normal	FD	N	0	0	0	Y	N
N	N	1	Y	N	P	F	21	shona	P	P	P			BV	FD	N	1	0	1	Y	P
Y		1	N	Y	U	F	20	shona	N	N	N			Yeast	FD	N	0	0	0	Y	N
N		1	N	Y	P	F	27	shona	N	N	P			Yeast	FD	N	0	0	0	Y	N
N	Y	1	N	N	N	F	22	shona						BV	FD	N	1	0		N
N		1	N	N	U	F	24	shona	N	N	P			Normal	FD	N	1	0	0	Y	N
Y		1	N	N	P	F	38	shona	N	N	N			Normal	FD	N	0	0	0	Y	N
N		0	N	Y	P	F	27	shona	N	N	P			Normal	FD	N	0	0	0	Y	N
N	N	1	N	Y	U	F	38	shona	N	N	N			Normal	FD	N	0	0	0	Y	N
N	Y	1	N	Y	U	F	22	shona						BV	FD	N	0	1		N
N	Y	1	N	N	P	F	29	shona	N	N	P			GC	FD	N	1	0	0	Y	N
N		1	N	N	U	F	44	shona	N	N	P			Normal	FD	N	0	0	0	Y	N
N	N	1	N	N	U	F	25	shona						Normal	FD	N	0	0		N
N		1	N	N	U	F	20	shona	N	N	P			Normal	FD	N	1	0	0	Y	N
N		1	N	N	U	F	23	shona	N	N	N			Normal	FD	N	0	0	0	Y	N
N	N	1	N	Y	U	F	20	shona	N	N	N			Yeast	FD	N	0	0	0	Y	N
N		1	N	N	U	F	30	shona	N	N	N			Normal	FD	N	0	0	0	Y	N
N	N	0	N	Y	N	F	34	shona	N	N	N	0	0		GUDF	N	0	0	0	Y	N
Y	Y	0	N	N	U	F	18	shona	P	P	P	1	1		GUDF	N	0	0	1	Y	P
N	N	0	N	N	N	F	35	shona	N	N	N	1	0		GUDF	N	0	0	0	Y	N
N	N	0	N	N	U	F	23	shona	N	N	N	0	0		GUDF	N	0	0	0	Y	N
N		1	N	N	P	F	29	shona	N	N	P	0	0		GUDF	N	0	0	0	Y	N
N	N	1	N	N	N	F	24	shona				0	0		GUDF	N	0	1		N
N		1	N	N	N	F	20	shona	N	N	N	0	0		GUDF	N	0	0	0	Y	N
N	N	2	N	N	U	F	21	shona				0	0		GUDF	Y	1	1		N
N	Y	1	N	N	U	F	28	shona	N	N	N	0	0		GUDF	N	0	0	0	Y	N
N	N	1	Y	Y	U	F	40	shona	N	N	N	0	0		GUDF	N	0	0	0	Y	N
N	N	1	N	Y	U	F	33	shona	N	N	N	0	0		GUDF	N	0	0	0	Y	N
Y		1	N	N	P	F	33	shona	P	P	P	0	1		GUDF	N	0	0	1	Y	P
N	N	0	N	N	P	F	42	shona	P	P	P	1	0		GUDF	N	0	0	1	Y	P
N		1	N	N	N	F	21	shona	N	N	N	0	0		GUDF	N	0	1	0	Y	N
N	N	0	N	Y	P	F	36	shona				0	0		GUDF	N	1	0		N
N	N	1	N	Y	N	F	17	other	P	P	N	0	0		GUDF	N	0	0	1	Y	P
N	N	1	N	N	P	F	33	shona	N	N	N	0	0		GUDF	N	0	0	0	Y	N
N	Y	1	Y	N	U	F	26	shona	P	P	P	0	0		GUDF	N	1	0	1	Y	P
N	N	1	N	N	N	F	28	shona	P	P	P	0	1		GUDF	N	1	0	1	Y	P
Y	Y	1	N	N	P	F	42	other	N	N	P	0	0		GUDF	N	1	0	0	Y	N
N	Y	1	N	N	P	F	31	shona	N	N	P	0	0		GUDF	N	0	0	0	Y	N
N	N	1	N	N	U	F	29	shona	N	N	P	0	0		GUDF	N	1	0	0	Y	N
Y	Y	0	N	Y	U	F	18	shona	P	P	P	1	1		GUDF	N	1	0	1	Y	P
N	N	1	N	Y	P	M	36	shona	N	N	P				MD	N	1	0	0	Y	P
Y	Y	0	N	Y	P	M	33	other	N	N	P				MD	N	0	0	0	Y	N
Y		1	N	Y	P	M	25	ndebele	N	N	P				MD	N	0	0	0	Y	N
Y	N	2	N	N	U	M	23	ndebele	N	N	N				MD	Y	0	1	0	Y	N
N		2	Y	Y	N	M	46	shona	N	N	N				MD	Y	0	0	0	Y	P
N		1	N	Y	N	M	37	shona	N	N	N				MD	N	1	0	0	Y	N
N	N	1	Y	N	N	M	20	ndebele	N	N	N				MD	N	1	0	0	Y	N
N	Y	1	N	Y	U	M	32	shona	N	N	N				MD	N	0	0	0	Y	N
N	N	1	N	N	N	M	19	ndebele	N	N	N				MD	N	1	1	0	Y	N
N		1	N	N	N	M	25	shona	N	N	N				MD	N	0	0	0	Y	N
N	N	3	Y	N	U	M	37	shona	P	P	N				MD	Y	1	0	1	Y	N
N	Y	2	Y	N	N	M	46	shona	N	N	N				MD	Y	1	0	0	Y	N
N	N	2	N	Y	U	M	35	shona	N	N	N				MD	Y	0	0	0	Y	N
N	N	1	Y	N	N	M	22	shona	N	N	N				MD	N	1	0	0	Y	N
N	N	1	N	N	U	M	52	shona	P	P	P				MD	N	1	0	1	Y	P
Y	Y	1	N	Y	P	M	42	shona	N	N	P				MD	N	0	0	0	Y	N
N		2	Y		P	M	32	shona	N	N	P				MD	Y	1	0	0	Y	N
N		1	N		N	M	30	shona	N	N	N				MD	N	1	1	0	Y	N
N	N	1	N	N	N	M	26	shona							MD	N	1	0		N
N	Y	1	N	N	U	M	33	shona	N	N	P				MD	N	0	0	0	Y	N
N	N	1	N	N	U	M	23	ndebele							MD	N	1	0		N
N	N	1	N	Y	N	M	22	shona	N	N	N				MD	N	0	0	0	Y	N
N	N	1	N	N	N	M	42	shona	N	N	N				MD	N	0	0	0	Y	N
Y	N	1	N	N	N	M	28	shona	N	N	N				MD	N	0	0	0	Y	N
N	N	3	N	Y	U	M	39	other							MD	Y	1	0		N
N		1	N		U	M	29	other	N	N	P				MD	N	1	0	0	Y	N
N	Y	1	N	Y	U	M	29	other	N	N	N				MD	N	1	0	0	Y	N
N	Y	1	N	N	U	M	26	ndebele	N	N	N				MD	N	1	0	0	Y	N
Y	Y	2	N	N	P	M	33	shona	N	N	P				MD	Y	1	0	0	Y	N
N	Y	1	N	N	N	M	28	ndebele	N	N	P				MD	N	1	0	0	Y	N
Y	Y	2	Y	N	N	M	37	shona	N	N	N				MD	Y	0	0	0	Y	N
Y	Y	1	N	N	P	M	44	shona	N	N	P				MD	N	0	0	0	Y	N
Y	Y	0	N	N	U	M	25	shona							MD	N	0	0		N
Y		1	N	N	U	M	31	ndebele	N	N	P				MD	N	0	0	0	Y	N
N	Y	1	N	Y	N	M	26	ndebele	N	N	N				MD	N	0	1	0	Y	N
N	N	3	N	N	N	M	33	ndebele	N	N	N				MD	Y	1	0	0	Y	N
N	N	2	N	N	U	M	24	ndebele	N	N	N				MD	Y	1	1	0	Y	N
N	N	1	N	N	U	M	30	other							MD	N	1	0		N
N	N	0	N	Y	U	M	26	ndebele	N	N	N				MD	N	1	0	0	Y	N
Y	Y	1	N	N	N	M	27	ndebele	N	N	P				MD	N	1	0	0	Y	N
N	Y	1	N	N	N	M	28	ndebele	N	N	P				MD	N	1	1	0	Y	N
N	Y	1	N	N	U	M	24	other	N	N					MD	N	1	0	0	N	N
N	N	2	N	N	U	M	18	ndebele	N	N	N				MD	Y	1	0	0	Y	N
N	Y	1	N	N	U	M	23	shona	N	N	N				MD	N	1	0	0	Y	N
N	Y	1	N	N	U	M	27	ndebele	N	N	N				MD	N	1	0	0	Y	N
Y	Y	1	N	N	U	M	21	ndebele	N	N					MD	N	1	0	0	N	N
N	N	1	N	N	N	M	32	shona	N	N	N				MD	N	0	1	0	Y	N
N	Y	1	N	Y	U	M	28	ndebele	N	N	P				MD	N	1	0	0	Y	N
N	N	1	N	N	U	M	26	ndebele	N	N	N				MD	N	1	0	0	Y	N
N	N	3	N	Y	P	M	33	other	P	N	N				MD	Y	1	0	1	Y	P
N	N	2	N	N	U	M	26	shona	N	N	N				MD	Y	1	0	0	Y	N
Y	Y	1	N	Y	P	M	31	ndebele	N	N	P	1	0		GUDM	N	0	0	0	Y	N
N	N	1	N	Y	U	M	29	shona	N	N	N	0	0		GUDM	N	0	0	0	Y	N
N	Y	1	N		P	M	34	shona	N	N	P	0	1		GUDM	N	0	0	0	Y	P
N	N	1	Y		U	M	25	shona				0	0		GUDM	N	1	1		N
Y		2	N		P	M	28	shona	N	N	N	0	0		GUDM	Y	0	0	0	Y	N
N	N	1	N	N	N	M	31	shona	N	N	N	1	0		GUDM	N	0	0	0	Y	N
N	Y	1	N	Y	U	M	50	shona	N	N	P	1	0		GUDM	N	0	0	0	Y	N
Y	Y	1	N	Y	U	M	38	other	N	N	P	0	0		GUDM	N	0	0	0	Y	N
N	Y	1	N	Y	N	M	53	shona	N	N	N	0	0		GUDM	N	0	0	0	Y	N
N	N	2	Y	N	N	M	21	ndebele	N	N	N	0	0		GUDM	Y	1	0	0	Y	P
N	Y	2	Y	Y	N	M	26	shona	N	N	N	0	0		GUDM	Y	1	0	0	Y	N
Y	Y	1	N	Y	U	M	25	shona	N	N	P	0	0		GUDM	N	0	0	0	Y	N
Y	Y	1	Y	N	U	M	26	other	N	N	P	0	0		GUDM	N	1	0	0	Y	N
Y	Y	1	N	Y	U	M	29	shona	P	N	N	0	0		GUDM	N	0	0	1	Y	N
Y	N	1	N	N	P	M	30	other	N	N	N	0	0		GUDM	N	0	0	0	Y	N
Y	Y	3	Y	Y	P	M	29	shona	P	P	P	1	0		GUDM	Y	0	0	1	Y	N
Y	Y	1	Y	N	N	M	22	ndebele	N	N	N	0	0		GUDM	N	0	0	0	Y	N
N	N	0	N	Y	P	M	38	other	N	N	P	1	0		GUDM	N	0	0	0	Y	N
	N	1	Y	N	P	M	22	ndebele	N	N	P	1	0		GUDM	N	0	0	0	Y	N
N		0	N	Y	P	M	28	other	N	N	P	0	1		GUDM	N	0	1	0	Y	N
N	Y	1	N	N	U	M	23	shona	P	P	N	1	0		GUDM	N	0	0	1	Y	P
N	Y	1	N	Y	N	M	53	shona	N	N	N	0	0		GUDM	N	0	0	0	Y	N
N	Y	1	N	N	U	M	26	ndebele				1	0		GUDM	N	0	0		N
N	Y	1	N	N	U	M	23	ndebele	N	N	N	0	0		GUDM	N	0	0	0	Y	N
N	N	0	N	N	P	M	30	other	N	N	P	1	0		GUDM	N	0	0	0	Y	N
Y	Y	1	N	N	P	M	44	other	N	N	P	0	0		GUDM	N	0	0	0	Y	N
	N	1	Y	N	N	M	30	ndebele	N	N	N	1	0		GUDM	N	0	0	0	Y	N
Y	Y	1	Y	N	P	M	25	ndebele	N	N	P	0	0		GUDM	N	0	0	0	Y	N
N	N	1	N	Y	U	M	23	shona	N	P	N	0	1		GUDM	N	0	0	1	Y	N
N	Y	1	N	N	U	M	22	other	P	P	N	0	1		GUDM	N	0	0	1	Y	P
N	N	1	N	N	U	F	32	shona	N	N	N			BV	FD	N	0	0	0	Y	N
N	N	1	N	N	U	F	21	other	N	N	N			BV	FD	N	0	1	0	Y	N
N	N	1	N	N	P	F	25	ndebele	N	N	P			Normal	FD	N	0	0	0	Y	N
N	N	1	N	N	P	F	23	ndebele						Yeast	FD	N	0	0		N
N	N	1	N	N	U	F	23	shona	N	N	N			GC	FD	N	1	1	0	Y	N
N	N	0	N	N	N	F	18	ndebele						Normal	FD	N	0	0		N
	Y	1	Y	N	U	F	32	ndebele	N	N	P			BV	FD	N	0	0	0	Y	N
Y		1	N	N	N	F	22	ndebele	N	N	N			Yeast	FD	N	0	0	0	Y	N
N	N	1	N	N	P	F	23	ndebele	N	N	N			Normal	FD	N	1	0	0	Y	N
N	N	1	N	Y	U	F	23	shona	N	N	N			Yeast	FD	N	0	0	0	Y	N
N		1	N	Y	P	F	31	ndebele	P	N	P			BV	FD	N	0	0	1	Y	N
Y		0	N	Y	P	F	44	other	N	N	P			Normal	FD	N	0	0	0	Y	N
N	N	1	N	N	N	F	32	shona	N	N	N			BV	FD	N	0	0	0	Y	N
N	N	1	N	N	N	F	21	ndebele	N	N	P			GC	FD	N	1	1	0	Y	N
N	Y	0	N	Y	U	F	31	ndebele	N	N	N			Normal	FD	N	0	0	0	Y	N
N	N	1	N	Y	N	F	18	ndebele	N	N	N			BV	FD	N	0	0	0	Y	N
N		1	N	N	U	F	25	ndebele	N	N	N			BV	FD	N	0	0	0	Y	N
Y	Y	1	N	Y	P	F	30	ndebele	N	N	P			Yeast	FD	N	0	0	0	Y	N
N		1	N	N	N	F	24	other	N	N	N			Yeast	FD	N	0	0	0	Y	N
N	N	1	N	N	P	F	40	ndebele	N	N	P			BV	FD	N	0	0	0	Y	N
N	N	1	N	N	P	F	38	ndebele	N	N	P			BV	FD	N	0	0	0	Y	P
N	N	1	N	Y	P	F	35	ndebele	N	N	P			GC	FD	N	1	0	0	Y	N
Y	N	1	N	N	U	F	22	ndebele						Yeast	FD	N	0	0		N
N	N	0	N	Y	P	F	42	shona	N	N	P			Normal	FD	N	0	1	0	Y	N
Y	Y	1	N	N	U	F	29	other	N	N	N			Normal	FD	N	0	0	0	Y	N
	N	1	N	N	N	F	19	ndebele	N	N	N			Normal	FD	N	0	0	0	Y	N
	N	1	N	N	N	F	21	shona	N	N	N			Normal	FD	N	1	1	0	Y	N
Y	N	1	N	N	U	F	20	ndebele	N	N	N			Normal	FD	N	1	1	0	Y	N
N	N	1	N	N	U	F	23	ndebele	N	N	P			Normal	FD	N	0	0	0	Y	N
Y	Y	1	N	N	N	F	51	shona	P	N	N			Normal	FD	N	0	0	1	Y	N
N	N	1	N	N	U	F	19	ndebele	N	N	N			Yeast	FD	N	0	0	0	Y	N
Y	Y	1	N	N	N	F	19	ndebele	N	N	N			BV	FD	N	1	0	0	Y	N
Y	Y	1	N	N	P	F	34	shona	P	N	P			Normal	FD	N	0	0	1	Y	P
N		1	N	N	N	F	30	shona	N	N	N			Normal	FD	N	0	0	0	Y	N
N	N	1	N	N	N	F	21	ndebele	N	N	N			Yeast	FD	N	0	0	0	Y	N
N	N	1	N	N	U	F	30	ndebele	N	N	P			GC	FD	N	1	0	0	Y	N
N	Y	1	N	Y	U	F	29	other	N	N	N			Yeast	FD	N	0	0	0	Y	N
N	Y	1	N	N	N	F	31	shona	N	N	N			Yeast	FD	N	0	0	0	Y	N
N	N	1	N	N	N	F	21	ndebele	N	N	N			BV	FD	N	0	1	0	Y	N
N	N	1	N	N	P	F	34	ndebele	N	N	P			Yeast	FD	N	0	0	0	Y	N
Y	Y	1	N	Y	N	F	36	ndebele	N	N	P			Normal	FD	N	0	0	0	Y	N
N		1	N	N	N	F	22	ndebele	N	N	N			Normal	FD	N	0	0	0	Y	N
N	N	1	N	N	N	F	27	ndebele	N	N	N			Normal	FD	N	1	1	0	Y	N
Y	Y	1	N	N	N	F	21	ndebele	N	N	N			Normal	FD	N	1	0	0	Y	N
N	Y	1	N	N	N	F	25	ndebele	N	N	P			Normal	FD	N	0	0	0	Y	P
Y	Y	1	N	Y	P	F	23	ndebele	N	N	P			Yeast	FD	N	0	0	0	Y	N
N	N	1	N	N	P	F	46	ndebele	N	N	P			Normal	FD	N	0	0	0	Y	N
Y	Y	1	N	N	P	F	42	ndebele	N	N	P			Normal	FD	N	0	0	0	Y	N
N	N	0	N	N	P	F	53	ndebele	N	N	P			Normal	FD	N	0	0	0	Y	N
N	N	1	N	Y	P	F	38	ndebele	N	N				Normal	FD	N	0	0	0	N	N
N		1	N	N	U	F	18	other	P	P	N	0	1		GUDF	N	0	0	1	Y	P
	N	1	Y	N	P	F	21	ndebele	N	N	P	0	0		GUDF	N	1	1	0	Y	P
Y	Y	1	N	Y	P	F	27	ndebele	N	N	P	0	0		GUDF	N	1	0	0	Y	N
N		1	N	N	P	F	23	ndebele	N	N	P	1	0		GUDF	N	0	0	0	Y	N
N	N	1	N	N	U	F	21	ndebele	N	N	P	0	0		GUDF	N	1	1	0	Y	N
N	N	1	N	N	P	F	18	ndebele	N	N	P	0	0		GUDF	N	1	1	0	Y	N
Y	N	1	N	Y	P	F	23	ndebele	N	N	P	0	0		GUDF	N	0	0	0	Y	N
Y	Y	1	N	Y	P	F	25	shona	N	N	P	1	0		GUDF	N	0	0	0	Y	N
Y		0	N	N	P	F	39	shona	N	N	P	0	0		GUDF	N	0	0	0	Y	N
N	N	1	N	N	P	F	25	ndebele	N	N	P	1	0		GUDF	N	0	0	0	Y	N
Y	Y	1	N	N	P	F	29	ndebele	P	P	P	1	0		GUDF	N	0	0	1	Y	P
N	N	1	Y	N	U	F	23	ndebele	N	N	P	1	0		GUDF	N	0	0	0	Y	N
N	N	1	N	Y	P	F	35	ndebele	N	N	P	1	0		GUDF	N	0	0	0	Y	N
N	N	1	N	N	U	F	32	ndebele	N	N	N	0	0		GUDF	N	0	0	0	Y	N
N	N	1	N	N	N	F	25	ndebele	N	N	N	0	0		GUDF	N	0	1	0	Y	N
N	N	0	N	Y	P	F	30	shona	N	N	P	0	0		GUDF	N	0	0	0	Y	N
N	N	0	N	N	N	F	44	other				1	0		GUDF	N	0	0		N
Y	N	1	N	Y	U	F	20	ndebele				1	1		GUDF	N	0	0		N
N	N	1	N	Y	N	F	19	ndebele				1	0		GUDF	N	0	0		N
Y	N	2	N	Y	U	M	32	shona	P	P	N				MD	Y	0	0	1	Y	P
	N	1	Y	Y	U	M	21	ndebele	N	N	P				MD	N	1	0	0	Y	N
N	N	1	N	N	U	M	30	shona	N	N	N				MD	N	1	0	0	Y	P
N	N	1	N	Y	P	M	29	shona	N	N	N				MD	N	0	0	0	Y	N
Y	Y	1	N	N	N	M	25	shona	N	N	N				MD	N	1	1	0	Y	N
	N	1	N	N	U	M	18	ndebele	N	N	N				MD	N	0	0	0	Y	N
Y	Y	2	Y	Y	P	M	40	shona	N	N	P				MD	Y	0	0	0	Y	N
N	N	1	Y	N	N	M	30	ndebele	N	N	P				MD	N	1	0	0	Y	N
N	N	2	Y	Y	U	M	29	other	N	N	N				MD	Y	0	0	0	Y	N
N	N	2	Y	N	N	M	24	shona	N	N	N				MD	Y	1	0	0	Y	N
N	N	1	N	N	P	M	32	shona	N	N	P				MD	N	1	0	0	Y	N
N	N	1	N	Y	U	M	27	shona	N	N	N				MD	N	1	1	0	Y	N
N	N	2	Y	N	N	M	25	shona	N	N	N				MD	Y	1	1	0	Y	N
N	N	0	N	N	P	M	34	other	N	N	P				MD	N	0	0	0	Y	P
N	Y	2	Y	N	N	M	30	shona	N	N	N				MD	Y	1	1	0	Y	N
N	N	1	N	N	U	M	24	ndebele	N	N	N				MD	N	1	0	0	Y	N
	N	0	N	N	N	M	20	ndebele	N	N	N				MD	N	0	0	0	Y	N
	Y	1	N	N	N	M	29	ndebele	N	N	N				MD	N	1	1	0	Y	N
N	Y	1	Y	N	N	M	24	other	N	N	N				MD	N	1	0	0	Y	N
N	N	2	Y	Y	N	M	26	shona	N	N	N				MD	Y	0	1	0	Y	N
N	N	2	Y	N	N	M	30	other	N	N	N				MD	Y	1	0	0	Y	N
Y	Y	1	Y	N	N	M	34	shona	N	N	N				MD	N	0	0	0	Y	N
N	Y	2	Y	N	U	M	31	shona	N	N	N				MD	Y	1	0	0	Y	N
N	N	1	N	N	U	M	28	ndebele	N	N	N				MD	N	0	0	0	Y	N
N	N	1	N	N	N	M	34	shona	N	N	N	1	0		GUDM	N	0	0	0	Y	N
N	N	1	N	Y	P	M	34	shona	P	P	P	0	1		GUDM	N	0	0	1	Y	P
N	N	1	N	N	P	M	49	shona	N	N	P	1	0		GUDM	N	0	0	0	Y	N
N	N	2	Y	Y	U	M	26	ndebele	N	N	P	0	0		GUDM	Y	1	0	0	Y	N
	Y	1	Y	N	U	M	26	ndebele	N	P	N	0	0		GUDM	N	0	0	1	Y	N
N	N	1	N	N	N	M	22	ndebele	N	N	N	0	0		GUDM	N	0	0	0	Y	N
N	N	0	N	Y	P	M	29	other	N	N	P	1	0		GUDM	N	0	0	0	Y	N
	Y	1	Y	Y	N	M	23	ndebele	N	N	N	1	0		GUDM	N	0	0	0	Y	N
Y	N	1	N	N	P	M	32	shona	N	N	P	0	0		GUDM	N	0	0	0	Y	N
N	N	2	Y	Y	P	M	33	ndebele	P	N	P	1	0		GUDM	Y	0	0	1	Y	P
N	N	1	N	Y	N	M	37	shona	N	N	N	0	0		GUDM	N	0	0	0	Y	N
Y	Y	1	N	Y	P	M	34	shona	N	N	P	1	0		GUDM	N	0	0	0	Y	N
